# Supplementary material for: Evidence for a mixed-age group in a pterosaur footprint assemblage from the early Upper Cretaceous of Korea
Source: Sci Rep. 2022 Jun 23;12:10707. doi: 10.1038/s41598-022-14966-5 (PMC9226182; doi:10.1038/s41598-022-14966-5)
Supplement: Supplementary file 2 — Supplementary Information 2. [file 41598_2022_14966_MOESM2_ESM.xlsx]

## Sheet: Sheet1
Supplementary Table S1. Measurement of Pteraichnus isp. in the Hwasun Seoyuri tracksite
Slab #	Track #	M/P	L/R	Lm [mm]	Wm [mm]	Manus digit length [mm]			Manus interdigit angle [°]			Lm/Wm	Lp [mm]	Wp [mm]	Lp/Wp	Pd [mm]	Pm [mm]
						Ⅰ	Ⅱ	Ⅲ	Ⅰ^Ⅱ	Ⅱ^Ⅲ	Ⅰ^Ⅲ
1	1	P	?										60.81	23.21	2.61999	30.35	30.46
1	2	P	?										64.35	27.07	2.37717	31.89	32.46
1	3	P	?										44.42	24.29	1.82874	20.98	23.44
1	4	M	L	35.04	15.07	12.54	13.35	23.96	61.47	36.28	97.75	2.32515
1	5	M	L	39.61	16.14	16.33	12.18	27.02	65.18	39.43	104.61	2.45415
1	6	M	L	33	8.7	9.27	11.02	23.79	101.61	52.1	153.71	3.7931
1	7	M	R	30.79	13.79	13.86	14.76	21.43	79.36	62.18	141.54	2.23278
1	8	M	R	20.14	8.87	13.71	12.85	25.01	88.21	31.09	119.3	2.27057
1	9	M	L		6.79	9.32	11.6	20.62	117.33	29.44	146.77
1	10	M	?
1	11	M	L	50.73	17.18	14.95	16.91	36.37	67.64	32.03	99.67	2.95285
1	12	M	R	28.89	11.28	9.1	12.55	21.73	79.99	33.06	113.05	2.56117
1	13	M	R		13.78		15.18	25.45	87.75	32.6	120.35
1	14	M	?						81.06	45.25	126.31
1	15	M	L	41.71	17.75	18.39	15.64	37.92	60.61	63.34	123.95	2.34986
1	16	M	L	40.14	14.86	16.37	12.57	31.08	65.55	54.35	119.9	2.70121
1	17	M	R	46.2	16.06	17.14	17.15	32.9	83.69	44.01	127.7	2.87671
1	18	M	L	38.32	12.22	14.56	13.62	27.15	122.78	51.19	173.97	3.13584
1	19	M	R	52.46	20.62	18.79	14.75	39.85	78.03	53.95	131.98	2.54413
1	20	M	R	42.32	14.73	11.15	17.22	33.62	111.89	33.92	145.81	2.87305
1	21	M	R	38.91	14.12	12.02	10.6	30.8	81.05	38.43	119.48	2.75567
1	22	M	R	36.44	13.88	11.12	13.33	26.43	89.2	39.61	128.81	2.62536
1	23	M	L	39.49	12.18	12.75	9.08	26.06	92.33	56.35	148.68	3.2422
1	24	P	?
1	25	M	L	28.56	9.25	9.18	9.87	20.25	84.68	26.13	110.81	3.08757
1	26	M	L	31.69	13.8	12.48	10.9	22.27	81.25	42.34	123.59	2.29638
1	27	M	L	46.73	20.81	19.07	11.69	30.44	63.49	46.05	109.54	2.24556
1	28	M	R	25.72	8.58	8.05	10.83	17.34	99.91	40.45	140.36	2.99767
1	29	M	R	36.73	13.12	14.99	14.85	20.51	60.02	51.76	111.78	2.79954
1	30	M	L	44.7	17.74	16.54	15.41	31.04	63.5	53.47	116.97	2.51973
1	31	M	R	52.48	22.74	17.29	21.77	34.35	87	20.77	107.77	2.30783
1	32	M	R	38.46	15.89	14.61	17.55	28.18	79.75	45.56	125.31	2.42039
1	33	M	R	36.58	14.97	17.67	13.09	18.16	96.29	67.11	163.4	2.44355
1	34	M	R		10.59		11.63	21.65		44.4	44.4
1	35	M	R	34.07	15.34	14.75	14.84	21.07	84.76	49.44	134.2	2.22099
1	36	M	L	26.69	11.24	9.55	11.22	19.22	92.2	40.32	132.52	2.37456
1	37	M	L	38.58	17.71	14.93	15.51	24.42	99.18	36.71	135.89	2.17843
1	38	P	?										42.94	16.7		29.86	13.08
1	39	M	R	27.6	13.29	10.5	13.54	20.98	73.94	59.16	133.1	2.07675
1	40	M	L	26.45	9.93	13.36	10.86	16.03	100.86	40.54	141.4	2.66365
1	41	M	L	28.31	10.71	7.27	9.3	20.15	78.78	61.43	140.21	2.64332
1	42	M	L	41.79	15.49	13.76	16.72	27.49	89.14	33.94	123.08	2.69787
1	43	M	L	26.27	15.01	11.16	12.78	16.39	71.69	44.19	115.88	1.75017
1	44	M	L	29.59	13.2	11.77	9.77	17.85	94.06	44.73	138.79	2.24167
1	45	M	R	33.61	17.61	20.73	13.68	24.1	58.08	62.61	120.69	1.90857
1	46	M	R	36.13	25.67	18.8	19.93	29.02	52.73	44.76	97.49	1.40748
1	47	M	R	26	9.81	9.09	11.63	19.78	59.83	36.78	96.61	2.65036
1	48	M	R	40.89	17.75	13.1	14.83	27.09	75.6	36.48	112.08	2.30366
1	49	P	?										57.69	21.36		22.79	34.9
1	50	M	R	37.84	18.75	13.25	17.5	26.43	79.25	34.06	113.31	2.01813
1	51	M	L	42.93	15.75	15.96	18.43	35.17	77.46	31.62	109.08	2.72571
1	52	M	R	33.38	11.34	16.69	10.36	14.19	56.1	45.14	101.24	2.94356
1	53	M	L	28.46	10.78	10.43	14.43	22.87	75.75	44.73	120.48	2.64007
1	54	M	R	35.43	15.2	14.38	11.16	23.14	62.96	42.29	105.25	2.33092
1	55	M	R	48.07	17.25	16.67	19.06	34.69	78.1	48.96	127.06	2.78667
1	56	M	L	24.41	10.86	7.72	7.21	19.09	74.38	47.67	122.05	2.2477
1	57	M	R	27.57	11.13	10.06	10.46	18.18	86.34	28.98	115.32	2.47709
1	58	M	R	28.72	12.47	11.44	12.88	19.55	88.61	56.35	144.96	2.30313
1	59	M	L	26.56	16.01	9.48	17.29	21.53	44.85	41.24	86.09	1.65896
1	60	P	?											13.73		19.05
1	61	M	R	30.41	12.89	16.89	10.6	18.15	60.7	51.71	112.41	2.35919
1	62	M	L	29.36	11.75	9.55	9.57	22.09	61.39	50.89	112.28	2.49872
2	1	M	L	40.4	17.69	16.67	17.42	30.78	40.77	82.08	122.85	2.28378
2	2	M	R	28.15	17.63	13.4	13.07	17.36	55.23	50.96	106.19	1.59671
2	3	P	?
2	4	M	L	32.49	9.18	11.16	8.7	22.19	84.08	30.1	114.18	3.53922
2	5	M	L		16.16	15.42	19.66		81.02	48.27	129.29
2	6	M	R	45.35	19.52	17.99	17.18	25.6	94.26	44.55	138.81	2.32326
2	7	M	R	32.13	10.86	9.48	10.87	18.81	79.61	57.99	137.6	2.95856
2	8	M	L	40.81	19.72	20.52	15.85	28.31	69.49	50.87	120.36	2.06947
2	9	P	L										46.88	15.88	2.95214	23.65	23.23
2	10	P	?											19.11
2	11	M	R	34.83	17.82	14.08	12.38	32.4	58.17	75.4	133.57	1.95455
2	12	M	L	42.8	13.89	15.11	14.4	36.94	60.282	38.424	98.706	3.08135
2	13	M	R	29.79	13.86	9.95	15.89	21.41	90.804	43.454	134.258	2.14935
2	14	M	R	51.39	15.45	11.94	11.46	41.51	63.693	50.505	114.198	3.32621
2	15	M	?						27.346	79.436	106.782
2	16	P	?										47.62	16.83	2.82947	22.77	24.85
2	17	M	L	42.78	13.74	17.21	13.12	29.61	72.136	32.417	104.553	3.11354
2	18	P	R										28.16	17.16	1.64103	15.79	12.37
2	19	M	L	42.59	13.94	13.05	10.43	30.86	70.652	54.423	125.075	3.05524
2	20	M	R	36.77	12.53	18.42	14.81	20.25	111.443	31.397	142.84	2.93456
2	21	M	R	45.67	16.86	15.77	15.49	30.87	98.149	34.198	132.347	2.70878
2	22	M	R	38.7	13.57	14.32	12.58	26.88	94.489	51.725	117.945	2.85188
2	23	M	R		16.78	13.32	15.41		45.207	43.071	88.278
2	24	M	R	43.18	17.66	15.51	16.2	34.39	80.094	37.851	117.945	2.44507
2	25	P	?										39.54	20.09	1.96814	11.79	27.75
2	26	P	?										59.31	32.37	1.83225	35.95	23.36
2	27	M	R		16.09	12.88	13.99	20.86	73.646	53.467	127.113
2	28	M	R	41.91	19.14	13.8	15.37	29.59	84.28	42.258	126.538	2.18966
2	29	P	L										51.73	17.86	2.89642	20.59	31.14
2	30	P	R										61.76			37.39	24.37
2	31	M	L	41.24	11.37	15.87	14.74	30.53	97.44	46.041	143.481	3.62709
2	32	M	R			14.41	13.11	29.8	69.436	42.916	112.352
2	33	P	?	42.69	15.33								53.54	25.54	2.09632	30.43	23.11
2	34	M	L	38.15	15.65	16.64	15.09	29.35	53.512	32.796	86.308	2.4377
2	35	M	R	42.13	14.53	12.33	18.26	34.06	54.89	37.114	92.004	2.89952
2	36	M	L	44.82	13.46	14.27	16.65	33.63	57.574	28.577	86.151	3.32987
2	37	M	R	25.85	9.6	8.68	10.13	15.19	86.786	45.832		2.69271
2	38	M	R	39.71	12.24	14.7	13.54	27.77	100.279	37.259	137.538	3.24428
2	39	M	L	35.49	17.92	17.49	16.05	23.37	79.29	53.442	132.732	1.98047
2	40	M	L	21.54	9.2	9.58	9.57	19.34	81.241	35.146	116.387	2.3413
2	41	M	?
2	42	M	L		15.86	12.59	15.85
2	43	M	R	42.54	13.37	13.38	13.94	28.66	102.271	37.211	139.482	3.18175
3	1	M	R	45.73	18.16	18.58	14.88	31.1	67.801	37.493	105.294	2.51817
3	2	M	R	43.37	13.44	15.7	15.05	32.38	78.343	39.173	117.516	3.22693
3	3	M	R	37.72	15.39	14.87	16.32	27.66	49.18	54.62	103.8	2.45094
3	4	M	R	38.99	18.44	14.95	13.63	25.28	50.053	53.709	103.762	2.11443
3	5	M	R	51.7	20.72	21.35	15.07	34.68	68.255	45.283	113.538	2.49517
3	6	M	L	41.84	18.86	17.75	16.4	28.28	86.36	38.307	124.667	2.21845
3	7	M	R	38.17	17.49	13.07	13.17	30.37	64.873	41.457	150.867	2.18239
3	8	M	L	39.54	14.11	13.77	15.08	24.24	105.653	45.214	106.767	2.80227
3	9	M	R	39.24	12.17	14.99	12.74	24.07	71.975	34.792	120.024	3.22432
3	10	M	R		17.76	21.73	14.28		78.775	41.249	120.024
3	11	M	R	40.68	13.02	14	16.44	28.27	64.819	36.052	100.871	3.12442
3	12	M	L		13.98	15.48	14.14		88.821	49.225	138.046
3	13	M	R	41.57	15.66	14.63	13.57	29.51	84.701	39.561	124.262	2.65453
3	14	M	L	40.11	14.64	15.91	15.1	32.3	68.582	39.446	108.028	2.73975
3	15	M	R	43.3	14.24	15.29	18.01	30.74	75.864	51.703	127.567	3.04073
3	16	M	R	30.46	13.39	10.94	14.77	21.01	82.172	35.963	118.135	2.27483
3	17	P	?
3	18	M	R	42.83	22.22	14.33	19.94	33.29	62.426	65.428	127.854	1.92754
3	19	M	R	40.83	19.13	15.35	17.35	37.16	65.428	32.297	97.725	2.13434
3	20	M	R	35.53	14.66	12.52	11.86	25.78	48.19	40.103	88.293	2.4236
4	1	M	R	55.85	19.14	15.34	17.23	47.04	54.49	51.71	106.2	2.92
4	2	P	?											18.16		21.63
4	3	M	L	53.23	21.03	17.15	19.69	41.17	78.21	50.08	128.29	2.53
4	4	M	R	33.52	10.68	12.91	8.43	22.32	101.38	45.61	146.99	3.14
4	5	M	R	33.15	13.81	14.77	14.48	25.98	41.97	33.88	75.84	2.4
4	6	M	L	33.86	14.05	12.42	11.76	23.33	50.71	30.41	81.12	2.41
4	7	M	L
4	8	M	R	48.63	21.07	17.51	15.51	33.22	43.4	41.84	85.23	2.31
4	9	M	L	43.91	21.21	17.76	15.55	37.21	43.64	47.3	90.93	2.07
4	10	M	R	47.08	23.19	21.25	24.78	39.09	58.48	39.39	97.86	2.03
4	11	M	L		9.74		7.8	18.77		46.43
4	12	M	R	36.69	18.94	17.64	13.39	27		39.85	39.85	1.94
4	13	M	?
4	14	M	R		9.29	8.24	10.33	20.52	94.52	36.53	131.05
4	15	M	L	23.18	9.29	8.75	9.27	16.99	45.58		45.58	2.5
4	16	M	R	24.42	9.39	7.77	9.97	16.49	80.42	41.58	122	2.6
4	17	M	L	29.38	8.2	10.88	7.7	18.59	94.39	57.64	152.03	3.58
4	18	M	L	21.5	7.37	9.34	8.37	14.59	100.95	40.25	141.2	2.92
4	19	M	L	34.08	15.11	13.3	12.39	25.92	84.34	40.25	124.59	2.26
4	20	M	R	28.37	8.76	12.05	8.89	16.86	82.23	40.2	122.43	3.24
4	21	M	L	36.71	16.04	16.2	13.41	20.42	86.74	45.43	132.18	2.29
4	22	M	R	48	17.9	18.67	19.73	29.25	104.75	48.26	153	2.68
4	23	M	L	25.83	9.69	11.86	7.89	14.51	102.29	57.36	159.65	2.67
4	24	M	L		6.38	9.18	7.3	15.87	100.17	53.73	153.9
4	25	M	R	38.55	16.75	16.23	14.65	30.08	60.45	33.65	94.1	2.3
4	26	M	L	37.8	15.59	15.69	14.19	26.68	75.15	43.89	119.03	2.42
4	27	M	L	41.85	15.09	15.07	14.61	29.97	53.59	37.58	114.14	2.77
4	28	M	L	38.26	15.68	20.52	14.44	24.7	75.19	38.95	104.59	2.44
4	29	M	R	42.74	17.57	12.09	10.34		56.07	48.51	133.18	2.43
4	30	M	L		15.89	15.89	16.76		80.59	52.59
4	31	M	L		20.05	17.14	16.65	29.04	85.17	46.68	78.53
4	32	M	L		20.69	15.43	17.17		38.38	40.14	78.53
4	33	M	R		17.61		16.52	33.37		36.57	36.57
4	34	M	R	36.59	14	12.66	13.42	24.13	68.38	48.93	117.31	2.61
4	35	M	L	31.4	16.15	15.76	13.79	22.81	57.06	44.91	101.97	1.94
4	36	M	L	34	19.32	14.83	15.37	27.88	43.8	49.13	92.93	1.76
4	37	M	L	33.28	11.24	10.6	9.64	25.41	61.8	30.97	92.77	2.96
4	38	M	L	42.36	12.4	11.88	18.26	31.29	71.43	40.9	112.34	3.42
4	39	M	L		9.31	11.39	12.05	26.58		42.35
4	40	M	L		12	16.31			91.27	56.11	147.38
5	1	M	L		14.02		14.64	30.89		45.662
5	2	M	L	37.08	17.1	12.67	15.62	32.28	33.755	27.844	61.599	2.16842
5	3	P	?										32.84	20.39	1.61059	17.57	15.27
5	4	M	R	27.85	13.93	12.92	11.18	23.19	90.497	30.551	121.048	1.99928
5	5	M	R		16.33		13.98	26.54	66.346	42.579	108.925
5	6	M	L	37.2	15.24	14.52	19.79	33.23	91.364	31.139	122.503	2.44094
5	7	M	L	31.29	17.88	16.49	14.23	23.04	46.603	45.144	91.747	1.75
5	8	M	R	44.13	18.25	14.73	17.84	34.27	80.605	42.266	122.871	2.41808
5	9	M	R	40.39	13.51	11.65	14.94	31.34	68.051	41.831	109.882	2.98964
5	10	M	R		24.35	18.81			54.301	75.039	129.34
5	11	M	L	45.08	14.8	20.34	12.86	27.37	42.525	90.634	133.159	3.04595
5	12	M	L		18.81	18.02	17.7		77.628	44.924	122.552
5	13	M	L	34.67	17.74	13.69	17.91	23.4	46.958	77.116	124.074	1.95434
5	14	M	L	38.76	15.13	11.68	14.9	25.92	95.544	40.515	136.059	2.5618
5	15	M	L	36.05	15.21	18.74	15.17	29.68	76.634	42.192	118.826	2.37015
5	16	M	R	40.02	17.12	18.14	12.78	26.52	57.276	59.735	117.011	2.33762
5	17	M	L		17.69	17.73	15.7		89.106	74.722	163.828
5	18	P	?											20.19		19.32
5	19	M	R	41.34	16.2	15.47	13.56	27.98	67.318	56.11	123.428	2.55185
5	20	M	L	36.56	19.01	14.55	18.36	24.43	84.18	47.705	131.885	1.9232
5	21	M	L	29.9	8.05	9.49	8.36	20.7	76.182	76.908	153.09	3.71429
5	22	M	L	33.59	11.95	12.78	12	23.62	78.642	27.988	106.63	2.81088
5	23	M	L	35.3	11.94	13.93	13.92	24.48	71.362	33.089	104.451	2.95645
5	24	M	R	36.38	16.75	13.93	12.48	26.2	83.945	47.259	131.204	2.17194
5	25	M	R	40.81	15.66	13.62	17.13	29.03	78.059	44.631	122.69	2.606
5	26	M	L	26.4	15.43	14.65	15	16.25	71.565	42.103	113.668	1.71095
5	27	M	L	32.42	16.71	16.2	17.92	27.64	75.346	43.568	118.914	1.94016
5	28	M	L	35.1	16.84	12.96	16.72	26.75	96.698	29.804	126.502	2.08432
5	29	M	L	47.39	17.34		20.15	33.97		38.062	38.062	2.73299
5	30	M	L	33.96	16.16	11.79	15.41	26.16	48.267	38.877	87.144	2.10149
5	31	M	R	39.09	16.87	14.58	14.22	21.16	48.277	38.936	87.213	2.31713
5	32	M	R		20.49		17.38	27.96		73.344	73.344
5	33	M	R	39.08	20.48	17.84	18.72	26.09	71.891	63.181	135.072	1.9082
5	34	M	L	42.84	20.24	17.3	16.93	30.09	86.999	48.554	135.553	2.1166
5	35	P	?										27.38	17.23	1.58909	14.52	12.86
5	36	M	L		18.16		14.34	23.31		44.916	44.916
5	37	M	L	31.05	17.93	14.18	15.9	25.69	65.524	22.927	88.451	1.73173
5	38	M	L	40.45	19.49	18.63	15.73	24.09	69.803	51.293	121.096	2.07542
6	1	M	R	26.37	9.12	8.42		16.95	84.445	22.75	107.195	2.89145
6	2	M	R	24.96	9.88	7.95	10.46	17.08	94.639	26.653	121.292	2.52632
6	3	M	L	31.13	14.54	14.2	15.34	25.71	63.273	42.147	105.42	2.14099
6	4	M	R		14.24	10.87	15.75			47.237	47.237
6	5	M	R	32.2	13.79	8.49	8.48	23.16	83.705	34.857	118.562	2.33503
6	6	M	R		13.65	17	9.18		47.43	81	128.43
6	7	M	?
6	8	M	R		13.86		16.53	28.2		42.862	42.862
6	9	M	L	33.99	15.94	12.7	15.96	22.83	70.107	50.161	120.268	2.13237
6	10	M	L	25	10.06	9.21	9.75	18.55	91.848	37.655	129.503	2.48509
6	11	M	R	36.67	19.56	13.9	14.71	25.19	55.496	30.873	86.369	1.87474
6	12	M	R	35.65	16.03	15.21	17.35	28.22	61.217	42.023	103.24	2.22396
6	13	M	L	36.74	16.72	11.72	15.13	28.73	73.71	35.978	109.688	2.19737
6	14	M	L	36.36	19.12	17.72	13.87	28.49	32.331	62.323	94.654	1.90167
6	15	M	L	26.99	13.27	9.54	15.67	19.68	108.372	34.713	143.085	2.03391
6	16	P	?
6	17	M	L	27.87	10.77	10.02	11.89	21.96	81.185	35.938	117.123	2.58774
6	18	M	R	32.52	18.59	13.2	15.4	19.16	103.272	42.303	145.575	1.74933
Average				36.6584	15.0373	14.0572	14.1234	26.072	74.5661	44.8264	115.68	2.49937	47.9313	20.3983	2.18678	23.6844	23.51
Abbrevations: M/P: manus/pes; L/R: left/right; Lm: manus length; Wm: manus width; Lm/Wm: manus length/manus width; Lp: pes length; Wp: pes width; Lp/Wp: pes length/pe widths; Pd:pes digits length; Pm: pes metatarsal length.
