# Supplementary material for: Evidence for a mixed-age group in a pterosaur footprint assemblage from the early Upper Cretaceous of Korea
Source: Sci Rep. 2022 Jun 23;12:10707. doi: 10.1038/s41598-022-14966-5 (PMC9226182; doi:10.1038/s41598-022-14966-5)
Supplement: Supplementary file 3 — Supplementary Information 3. [file 41598_2022_14966_MOESM3_ESM.xlsx]

## Sheet: Sheet1
Supplementary Table S2. Pterodactyloid pterosaurs morphometric data consisting of Metatarsal Ⅲ, Metatarsal Ⅲ + Pes digit Ⅲ, and wingspan. Mt Ⅲ: metatarsal Ⅲ length; Mt Ⅲ + Digit Ⅲ: sum of metatarsal Ⅲ and pes digit Ⅲ length; Wsp: Wingspan
Species	Specimen	Mt Ⅲ [mm]	Mt Ⅲ+ Digit Ⅲ [mm]	Wsp [mm]
Haopterus gracilis	IVPP V-11726	17		1384
Boreopterus cuiae	JZMT 04-07-03	13		1527
Zhenyuanopterus longirostris	GLGMV 0001	26		3648
Arthurdactylus conandoylei	SMK 1132 PAL	60		4626
Anhanguera santanae	NSM PV19892	59		4708
Ornithocheiridae indet	IVPP	3.3		254
Nyctosaurus gracilis	UNSM 93000	38		2457
Pteranodon longiceps	Tyrell cast	62.1		4311
Rhamphodactylus		13		513
Painten protopterodactyloid	Private	12.1	26.5	536
Pterodactylus kochi	BSt 1967 I 276	5.7		191
Pterodactylus kochi	NHMW 1975/1756	13.5		409
Pterodactylus kochi	SM R404	14.5		493
Pterodactylus kochi	BSP 1937 I 18	14.5	35.7	487
Pterodactylus kochi	MHNLR 2011.01	19		580
Pterodactylus antiquus	BSP AS I 739	19	32	571
Undescribed cycnorhamphid	Bamberg	30		1382
Cycnorhamphus suevicus	GPIT 80	30		1426
Eosipterus yangi	GMV 2117	38.5	61.9	1245
Eosipterus yangi	Dalian 2514	24		777
Beipiaopterus chenianus	BPM 002	38		1182
Gladocephaloideus jingangshanensis	JPM 2014-004	18.6	28.7	548
Ctenochasma elegans	MBH (Wellnhofer Ex. 47)	8		258
Ctenochasma elegans	PTH 1950 33	8.6		311
Pterodaustro guinazui	V241	11.9		304
Pterodaustro guinazui	PVL 3860	49		1369
Pterodaustro guinazui	PVL 2571	50		1350
Pterodaustro guinazui	V263	70.6	111.9	2027
Aurorazhdarcho micronyx	ELTE V 256, Well 39	7.8	14	369
Aurorazhdarcho micronyx	BSP 1911 I31	8.7	16.1	436
Aurorazhdarcho micronyx	Laure Foundation	9		516
Aurorazhdarcho micronyx	NMB Sh 110	20.5		1185
Aurorazhdarcho micronyx	SMNS	30		1519
Aurorazhdarcho micronyx	Undescribed example	30		1407
Germanodactylus cristatus	Karlsruhe	28.5		1082
Germanodactylus rhamphastinus	BSt 1977 XIX 1	25.8		900
Germanodactylus rhamphastinus	64 AS I 745	26		1126
Germanodactylus cristatus	SoS 4006 (PTH 1957.52)	6.2		231
Feilongus sp.		53.7		2337
Chaoyangopterus zhangi	IVPP V 13397	44		1800
Chaoyangopterus zhangi	DERC-Z0001	46		2029
Shenzhoupterus chaoyangensis	HGM 41HIII-305A	39		1390
Jidapterus edentus	RCPS-030366CY (CAD-01)	34	64.2	1592
Eopteranodon lii	D2526	27		1357
Huaxiapterus corollatus	ZMNH M8131	31		1541
Huaxiapterus jii	GMN-03-11-001	34		1579
Sinopterus dongi	IVPP V13363	20.5		1147
Sinopterus dongi	D2525	37	74.9	1997
Luchibang xinzhe	ELDM 1000	45	83.3	2159
Tupandactylus navigans	GP/2E 9266	47.2	85.5	2454
Tupuxuara leonardii	IMCF 1052	88.2		4255
